# Supplementary material for: Internal control beliefs shape positive affect and associated neural dynamics during outcome valuation
Source: Nat Commun. 2020 Mar 6;11:1230. doi: 10.1038/s41467-020-14800-4 (PMC7060341; doi:10.1038/s41467-020-14800-4)
Supplement: Supplementary file 3 — Source Data [file 41467_2020_14800_MOESM3_ESM.xlsx]

## Sheet: Figure 1
Study 1				Study 2			Study 3
perceivedControl_LC	perceivedControl_MC	perceivedControl_HC		perceivedControl_MC	perceivedControl_HC		perceivedControl_MC	perceivedControl_HC
0	0	1.5		1	4		4.13223	85.6061
0	0	3		1	4		49.8623	71.3499
0	2	2.5		1	2		9.29752	70.3857
0	0	3		1	3		22.6584	36.708
0	0	3		2	3.5		21.4187	66.3223
0	0	2.5		1	2.5		0	56.6804
1	2	2		1	3.5		6.12948	63.6364
0	1	2		3	3		7.30028	72.1763
0	0	2		1	4		0	58.4711
0	0	4		1	4		0.688705	85.7438
0	0	3		1	3.5		28.719	73.0716
1	2	1		1	3		1.30854	82.2314
0	1	2		2	3		0	41.2534
0	0	3		1	3		0	72.314
0	0	2.5		5	2		0	42.011
0	0	2		1	3		36.157	67.4931
0	1	2.5		1	3		44.8347	33.4022
0	0	2.5		1	2		0	56.1295
0	0	2		1	2		45.1102	51.1708
0	1	2		1	2.5		0	57.1625
0	2	4		1	2.5		0.619835	61.2948
0	1	3		1	3		0	34.2287
0	1	2		3	3.5		0	71.5565
0	1	3		2	3.5		36.5702	58.9532
0	0	3		1	2		25.9642	23.1405
0	0	1		1	3.5		0.137741	66.8044
0	0	3		1	3		17.1488	88.2231
0	1	2		1	3.5		0	78.2369
1	1	1		2	4		0	3.30579
0	0	3		1	3		0.895317	65.978
0	1	2.5		2	3		17.2176	68.8017
0	0	3		1	2.5		0	38.9118
0	1	4		1	4		50	77.9614
0	0	1		1	2.5		0	60.3306
0	0	1		1	3		0	80.7163
0	2	4		3	3		32.5069	48.8981
0	1	3		1	3		0	33.6777
2	0	3		2	4		0	67.0799
0	0	2		1	2.5		0	59.7796
0	0	1					11.2259	3.5124
							64.6006	44.0083
							0.0688705	36.0193
							8.47107	72.7961
							47.1763	63.4986
							0	94.5592
							75	76.584
							11.708	79.27
							0	71.832
							1.92837	24.5868
							3.58127	84.5041

## Sheet: Figure 2
subjectID	proud_LC_noWIN	proud_LC_WIN	proud_MC_noWIN	proud_MC_WIN	proud_HC_noWIN	proud_HC_WIN	happy_LC_noWIN	happy_LC_WIN	happy_MC_noWIN	happy_MC_WIN	happy_HC_noWIN	happy_HC_WIN
9	16.2128	40.4538	4.77867	42.4413	7.06031	74.5576	1.23631	47.59	2.16298	58.9828	0.505598	77.8982
10	7.99687	12.9108	7.54304	36.2441	8.88665	53.3646	5.88419	62.0054	4.50704	75.1956	7.54527	73.8811
11	34.6948	33.5681	29.9374	35.9781	27.3139	44.5339	27.5274	45.9781	28.3099	47.7934	24.5473	47.116
12	14.1348	57.9343	14.1348	56.4386	12.2607	61.3928	12.7934	78.2942	17.9242	68.1254	14.879	79.7966
13	49.5618	54.0219	55.759	56.4476	49.4053	68.795	31.2676	66.7293	34.1002	58.7167	24.6166	74.8826
14	1.76959	2.49832	0.55332	4.1471	0.268276	12.3318	0.216685	20.2213	0.318578	22.5039	0.167673	33.5681
15	47.856	53.0155	47.8873	53.662	40.2918	63.8833	48.9671	51.7154	47.5442	52.2848	33.937	71.0429
16	26.7606	24.554	22.116	30.6886	27.3474	38.0751	25.0391	43.3177	25.721	41.8153	30.8182	39.2019
17	12.1283	79.8905	15.56	79.5149	9.62441	80.8764	10.4069	76.651	9.85915	76.8545	9.09233	76.3537
18	1.25755	21.6745	1.64319	25.4617	0.871898	37.1563	0.452716	44.0219	0.109546	47.7934	0.217975	52.5654
22	44.7261	45.2739	39.8748	52.4016	21.4956	68.9984	40.4069	60.7825	30.8294	65.0957	12.7599	77.9499
23	0.603622	73.3177	1.55936	76.6264	0.888665	88.4038	0.0670691	88.8419	0.0167673	90.4594	0.234742	93.0203
24	15.3485	25.9468	13.2238	19.6848	13.2461	32.0031	14.4095	28.9515	11.0016	25.4695	13.833	37.0579
26	3.66197	6.25978	5.11737	8.29421	3.7894	12.9108	11.0016	41.8936	10.3599	56.698	8.2998	57.3239
27	0.516432	1.01721	0.86072	1.4867	0.335345	0.419182	0.688576	29.5775	1.87793	32.7387	0.0335345	28.5211
28	49.8435	50.5701	48.8263	54.7129	46.7136	56.964	47.8091	53.1858	48.4651	57.6381	44.45	57.23
29	38.4038	49.7496	36.4017	60.4538	17.5587	84.6792	3.81847	89.6244	7.07579	93.349	2.58216	91.1268
31	7.61234	9.89828	6.97518	7.17639	2.74983	14.1683	9.23877	13.439	4.5607	9.74178	2.43125	19.2153
32	1.92488	7.85603	1.72144	8.5133	1.47552	14.9396	14.9922	49.687	13.3177	51.518	14.9229	49.9832
33	0.109546	1.4867	0.486251	3.20255	0.266041	7.85603	0.719875	9.70266	2.24681	19.1147	0.813772	17.0266
35	45.7277	44.9765	44.2824	51.4085	36.0605	56.7698	32.2222	61.831	30.4326	60.3286	36.0088	59.1898
36	0.343084	2.723	0.670691	6.32126	0.402414	41.3868	0.180571	28.0125	0.0335345	24.279	0	40.809
37	21.1771	31.2363	4.99665	61.0485	16.7136	96.4163	0.117371	95.5086	0.536553	98.4194	0.829421	99.1706
38	35.7478	50.1721	33.5524	54.3975	25.0078	99.3598	17.9242	85.1956	17.9343	89.0297	14.7261	98.1861
39	19.0297	17.277	20.266	19.4366	14.554	40.5321	22.0501	44.1941	23.5681	42.8326	19.3494	49.0454
40	0.0156495	0.402414	0.688576	0.234742	0.0361141	49.2958	0.0156495	45.3052	0.532081	45.6964	0.0722282	48.7928
41	0.453834	0.719875	0.301811	2.34742	0.352113	3.20255	0.406886	8.07512	1.00604	10.2191	0.335345	10.2951
43	0.156495	9.07668	0.234742	13.8185	0.0156495	22.946	0.0469484	24.3505	0.0670691	27.4022	0.109546	27.3474
44	0.266041	1.00156	0.438185	0.0167673	1.08987	1.98628	77.3083	84.0845	79.0767	81.7404	75.1174	87.8115
46	9.59311	9.24883	8.84194	9.82562	7.01095	18.2015	13.6933	21.5023	13.9593	23.0885	14.7887	27.3926
47	31.556	33.9034	34.9933	40.6103	31.0172	53.1522	29.8793	50.2012	31.0195	57.4178	19.8592	72.6023
48	1.17371	1.37715	0.782473	2.34742	1.11111	43.8129	1.3302	40.2504	1.17371	39.8122	0.485133	63.8162
49	1.56495	3.60496	1.87793	3.03599	0.902853	24.3349	0.312989	14.8558	0.375587	14.6792	0.252799	26.8232
50	1.28326	1.77733	1.34138	3.20255	1.27431	3.94366	1.2989	11.9383	1.42522	15.2918	1.17371	19.6088
51	0.250391	0.250391	0.625978	0.704225	0.391236	3.84977	0	3.80282	0	5.35211	0	12.9264
52	0.156495	15.9468	0.0469484	26.1905	0	40.7199	0.140845	47.7621	0.0469484	58.2663	0.0156495	62.0188
53	31.7804	43.036	28.6541	41.7684	24.8659	48.5603	45.4135	60.6103	45.3521	58.0282	36.67	60.0313
54	72.2502	78.5446	73.3736	76.9282	73.2897	78.0438	62.8437	76.651	61.2508	77.2971	65.493	71.1581
55	1.50626	1.29108	1.20724	2.09703	1.4554	4.54393	14.3975	16.3146	13.548	17.1049	13.6776	18.9805
56	1.27431	0.985915	0.704225	0.938967	0.422535	14.5037	1.00604	39.2488	0.359937	40.3599	0.266041	56.3883

## Sheet: Figure 3
subjectID	proud_MC_noWIN	proud_MC_WIN	proud_HC_noWIN	proud_HC_WIN	happy_MC_noWIN	happy_MC_WIN	happy_HC_noWIN	happy_HC_WIN
10533	28.5583	66.5519	13.1084	96.3499	9.82553	95.7071	5.02755	96.0744
10534	43.7787	52.0891	39.9449	59.6419	43.1589	61.0193	42.4702	61.4784
10535	42.2176	53.3058	38.315	56.382	38.9807	59.8255	37.3278	59.1368
10582	2.43343	67.1947	1.83655	62.213	0	64.6006	0	75.3788
10583	28.4435	64.7612	21.8779	78.2369	25.7346	68.1818	16.506	74.4031
10588	34.3802	59.3434	20.4545	88.5216	15.9091	71.9008	24.1965	84.2516
10589	36.9605	69.7199	22.5895	73.1635	23.2782	70.4775	24.3802	74.8485
10618	34.6878	77.2498	39.371	82.8283	38.843	82.989	39.876	86.1983
10620	43.2507	63.1405	26.1708	68.4022	30.9229	60.7438	30.8815	76.1983
10626	8.28742	2.84665	11.2718	69.697	16.9651	69.3526	3.46648	74.8623
10633	24.472	79.2929	21.832	88.7052	13.6593	81.8182	21.5106	99.449
10634	35.8127	49.0358	35.5372	49.0817	37.4197	50.551	35.8127	50.7989
10635	32.1396	66.1387	26.1938	65.6336	31.6116	66.2075	28.6226	70.7071
10660	43.9164	53.0762	31.359	69.0542	43.4573	65.7943	29.8439	68.2966
10661	55.9688	71.7906	60.9963	75.6428	56.0606	74.8623	44.7383	67.9614
10662	41.4371	60.7208	41.2672	62.6722	44.7199	63.1543	41.0193	62.9752
10675	33.5629	68.1589	17.5849	90.45	20.8219	81.359	21.281	83.0349
10709	9.91736	28.2369	19.9954	58.7925	14.3939	80.0505	9.29752	84.55
10710	42.7686	63.9669	40.7484	67.7227	51.3315	76.8365	47.4288	83.9532
10733	29.247	43.7557	28.9256	61.157	29.3388	61.5152	28.2645	71.0744
10734	20.3581	61.8916	18.5721	67.7227	24.4031	71.786	17.6309	72.0661
10737	45.8678	50.2066	36.9146	63.9669	38.1543	66.4371	39.1736	65.4821
10738	22.1763	36.2029	20.8678	29.8898	27.5253	58.7052	21.6942	58.7695
10739	20.5693	47.5436	10	58.9073	11.5243	60.8815	14.1322	61.5014
10780	45.4775	51.4233	41.0009	54.3848	38.843	58.0349	37.3278	59.1598
10800	32.9201	56.382	41.6896	57.2084	33.1038	55.0275	35.6061	53.9486
10817	28.843	89.3939	26.4187	93.1818	30.7713	91.9651	24.0588	89.2218
10818	24.1276	69.6281	17.5849	81.1983	22.0156	67.9522	20.3398	82.3921
10872	3.05785	56.1983	3.25987	55.7392	5.50964	60.101	0.780533	67.1258
11297	34.573	66.2994	30.4867	69.4904	30.4637	74.1506	32.2084	78.4665
11318	0	25.8035	0	33.9991	2.70891	80.9688	0.247934	82.7135
11319	17.8834	51.8595	11.2718	75.8035	15.4729	71.5106	12.0294	79.1093
11326	11.9835	89.6694	9.045	91.9192	10.9917	89.3939	12.0294	92.7686
11327	42.6997	57.0799	45.5923	58.5629	44.3526	58.4711	44.6281	63.719
11365	20	21.3958	0.688705	56.5771	25	33.1038	1.28558	58.5859
11439	16.0009	71.5909	12.0294	68.354	19.146	72.0845	4.04959	76.0606
11440	39.0725	36.5702	32.5758	41.6208	39.876	50.9642	33.3792	45.4775
11469	9.4123	45.3627	11.4325	76.4463	5.11938	63.9807	11.0882	81.5427
11471	13.7282	72.314	9.20569	77.4564	9.7337	80.2571	7.32323	82.4839

## Sheet: Figure 4
figure 4a									figure 4b
left ACC HC>MC			vmPFC HC>MC			precuneus			mPFC			left VS			right VS
betas	outcome		betas	outcome		betas	outcome		betas	outcome		betas	outcome		betas	outcome
0.06	'HC_WIN'		-0.19	'HC_WIN'		-0.25	'HC_WIN'		0.02	'HC_WIN'		-0.17	'HC_WIN'		-0.25	'HC_WIN'
0.37	'HC_WIN'		-0.48	'HC_WIN'		-0.02	'HC_WIN'		-0.4	'HC_WIN'		-0.15	'HC_WIN'		-0.25	'HC_WIN'
-0.16	'HC_WIN'		-0.69	'HC_WIN'		-0.01	'HC_WIN'		-0.11	'HC_WIN'		-0.65	'HC_WIN'		-0.49	'HC_WIN'
-0.18	'HC_WIN'		-0.31	'HC_WIN'		-0.31	'HC_WIN'		-0.17	'HC_WIN'		-0.6	'HC_WIN'		-0.73	'HC_WIN'
-0.32	'HC_WIN'		-0.51	'HC_WIN'		-0.16	'HC_WIN'		-0.34	'HC_WIN'		-0.35	'HC_WIN'		-0.27	'HC_WIN'
0.07	'HC_WIN'		-1	'HC_WIN'		-0.17	'HC_WIN'		-0.54	'HC_WIN'		-0.01	'HC_WIN'		0.33	'HC_WIN'
0.22	'HC_WIN'		-0.83	'HC_WIN'		-0.24	'HC_WIN'		-0.64	'HC_WIN'		-0.02	'HC_WIN'		-0.18	'HC_WIN'
-0.11	'HC_WIN'		-0.66	'HC_WIN'		-0.22	'HC_WIN'		-0.48	'HC_WIN'		0.08	'HC_WIN'		0.21	'HC_WIN'
0.43	'HC_WIN'		0.23	'HC_WIN'		-0.39	'HC_WIN'		0.2	'HC_WIN'		0.18	'HC_WIN'		0.16	'HC_WIN'
-0.19	'HC_WIN'		-0.5	'HC_WIN'		0.17	'HC_WIN'		-0.31	'HC_WIN'		-0.57	'HC_WIN'		-0.54	'HC_WIN'
-0.19	'HC_WIN'		-0.05	'HC_WIN'		-0.51	'HC_WIN'		-0.24	'HC_WIN'		0.05	'HC_WIN'		0.12	'HC_WIN'
0.11	'HC_WIN'		-0.4	'HC_WIN'		-0.78	'HC_WIN'		-0.32	'HC_WIN'		0.38	'HC_WIN'		0.17	'HC_WIN'
-0.17	'HC_WIN'		0.19	'HC_WIN'		-0.45	'HC_WIN'		0.16	'HC_WIN'		-0.28	'HC_WIN'		-0.27	'HC_WIN'
-0.1	'HC_WIN'		-1.11	'HC_WIN'		-1	'HC_WIN'		-1.31	'HC_WIN'		0.03	'HC_WIN'		-0.39	'HC_WIN'
-0.55	'HC_WIN'		-0.69	'HC_WIN'		-0.64	'HC_WIN'		-0.25	'HC_WIN'		-0.87	'HC_WIN'		-0.89	'HC_WIN'
-0.71	'HC_WIN'		0.03	'HC_WIN'		-0.02	'HC_WIN'		-0.33	'HC_WIN'		0.04	'HC_WIN'		0.02	'HC_WIN'
-0.22	'HC_WIN'		-0.74	'HC_WIN'		-0.55	'HC_WIN'		-1.24	'HC_WIN'		-0.42	'HC_WIN'		-0.53	'HC_WIN'
-0.33	'HC_WIN'		-0.33	'HC_WIN'		-0.2	'HC_WIN'		-0.5	'HC_WIN'		-0.6	'HC_WIN'		-0.6	'HC_WIN'
-0.74	'HC_WIN'		-0.53	'HC_WIN'		0.08	'HC_WIN'		-0.69	'HC_WIN'		0.03	'HC_WIN'		0.14	'HC_WIN'
-0.13	'HC_WIN'		-0.3	'HC_WIN'		-0.21	'HC_WIN'		-0.1	'HC_WIN'		-0.56	'HC_WIN'		-0.53	'HC_WIN'
0.23	'HC_WIN'		-0.35	'HC_WIN'		0.03	'HC_WIN'		-0.52	'HC_WIN'		0.4	'HC_WIN'		0.42	'HC_WIN'
-0.21	'HC_WIN'		-0.18	'HC_WIN'		-0.09	'HC_WIN'		-0.48	'HC_WIN'		0.71	'HC_WIN'		0.76	'HC_WIN'
0.16	'HC_WIN'		-0.5	'HC_WIN'		-0.02	'HC_WIN'		-0.9	'HC_WIN'		0.14	'HC_WIN'		0.14	'HC_WIN'
0.17	'HC_WIN'		-0.35	'HC_WIN'		-0.76	'HC_WIN'		0.04	'HC_WIN'		-0.2	'HC_WIN'		-0.46	'HC_WIN'
0.04	'HC_WIN'		-0.68	'HC_WIN'		-0.44	'HC_WIN'		-0.32	'HC_WIN'		0.04	'HC_WIN'		0.07	'HC_WIN'
-0.29	'HC_WIN'		-0.73	'HC_WIN'		-0.19	'HC_WIN'		-0.67	'HC_WIN'		0.43	'HC_WIN'		0.33	'HC_WIN'
0.13	'HC_WIN'		-1.22	'HC_WIN'		-0.81	'HC_WIN'		-1.29	'HC_WIN'		-0.32	'HC_WIN'		0	'HC_WIN'
-1.1	'HC_WIN'		-1.65	'HC_WIN'		-1.16	'HC_WIN'		-1.62	'HC_WIN'		-0.87	'HC_WIN'		-1.06	'HC_WIN'
-0.94	'HC_WIN'		-0.92	'HC_WIN'		-0.39	'HC_WIN'		-0.85	'HC_WIN'		-0.29	'HC_WIN'		-0.5	'HC_WIN'
0.03	'HC_WIN'		-0.43	'HC_WIN'		-0.04	'HC_WIN'		0.02	'HC_WIN'		0.43	'HC_WIN'		0.42	'HC_WIN'
0.35	'HC_WIN'		-0.52	'HC_WIN'		-0.45	'HC_WIN'		0.12	'HC_WIN'		-0.1	'HC_WIN'		0.06	'HC_WIN'
0.05	'HC_WIN'		-0.18	'HC_WIN'		0.03	'HC_WIN'		-0.12	'HC_WIN'		0.25	'HC_WIN'		0.4	'HC_WIN'
-0.27	'HC_WIN'		-0.19	'HC_WIN'		-0.19	'HC_WIN'		-0.2	'HC_WIN'		-0.2	'HC_WIN'		-0.19	'HC_WIN'
-0.12	'HC_WIN'		-0.18	'HC_WIN'		-0.68	'HC_WIN'		-0.39	'HC_WIN'		-0.37	'HC_WIN'		-0.65	'HC_WIN'
-0.54	'HC_WIN'		-1.12	'HC_WIN'		0.5	'HC_WIN'		-0.23	'HC_WIN'		-0.07	'HC_WIN'		-0.14	'HC_WIN'
-0.49	'HC_WIN'		-0.52	'HC_WIN'		-0.43	'HC_WIN'		-0.72	'HC_WIN'		-0.67	'HC_WIN'		-0.75	'HC_WIN'
-0.38	'HC_WIN'		-0.62	'HC_WIN'		-0.06	'HC_WIN'		-0.64	'HC_WIN'		0.02	'HC_WIN'		0.2	'HC_WIN'
0.3	'HC_WIN'		-0.29	'HC_WIN'		0.24	'HC_WIN'		-0.12	'HC_WIN'		0.29	'HC_WIN'		0.2	'HC_WIN'
0.56	'HC_WIN'		0.43	'HC_WIN'		0.32	'HC_WIN'		0.57	'HC_WIN'		-0.27	'HC_WIN'		-0.15	'HC_WIN'
0.12	'HC_noWIN'		-0.34	'HC_noWIN'		-0.14	'HC_noWIN'		-0.25	'HC_noWIN'		-0.42	'HC_noWIN'		-0.49	'HC_noWIN'
0.32	'HC_noWIN'		-0.45	'HC_noWIN'		-0.1	'HC_noWIN'		-0.74	'HC_noWIN'		-0.2	'HC_noWIN'		0.01	'HC_noWIN'
0.23	'HC_noWIN'		-0.22	'HC_noWIN'		-0.09	'HC_noWIN'		-0.19	'HC_noWIN'		-0.79	'HC_noWIN'		-0.71	'HC_noWIN'
-0.11	'HC_noWIN'		-0.05	'HC_noWIN'		-0.53	'HC_noWIN'		-0.62	'HC_noWIN'		-0.16	'HC_noWIN'		-0.44	'HC_noWIN'
-0.29	'HC_noWIN'		-0.43	'HC_noWIN'		-0.54	'HC_noWIN'		-0.35	'HC_noWIN'		-0.53	'HC_noWIN'		-0.62	'HC_noWIN'
0	'HC_noWIN'		-0.94	'HC_noWIN'		-0.19	'HC_noWIN'		-1.05	'HC_noWIN'		-0.69	'HC_noWIN'		-0.44	'HC_noWIN'
-0.07	'HC_noWIN'		-0.95	'HC_noWIN'		-0.54	'HC_noWIN'		-1.12	'HC_noWIN'		-0.52	'HC_noWIN'		-0.49	'HC_noWIN'
-0.19	'HC_noWIN'		-0.96	'HC_noWIN'		-0.52	'HC_noWIN'		-0.99	'HC_noWIN'		-0.03	'HC_noWIN'		-0.09	'HC_noWIN'
0.05	'HC_noWIN'		0.47	'HC_noWIN'		-0.81	'HC_noWIN'		-1.2	'HC_noWIN'		-0.4	'HC_noWIN'		-1.12	'HC_noWIN'
-0.63	'HC_noWIN'		-0.88	'HC_noWIN'		0.09	'HC_noWIN'		-1.1	'HC_noWIN'		-1.12	'HC_noWIN'		-0.81	'HC_noWIN'
-0.09	'HC_noWIN'		-0.03	'HC_noWIN'		-0.37	'HC_noWIN'		0.02	'HC_noWIN'		-0.44	'HC_noWIN'		-0.35	'HC_noWIN'
-0.12	'HC_noWIN'		-0.35	'HC_noWIN'		-1.14	'HC_noWIN'		-0.77	'HC_noWIN'		0.32	'HC_noWIN'		0.31	'HC_noWIN'
-0.2	'HC_noWIN'		0.23	'HC_noWIN'		-0.47	'HC_noWIN'		-0.21	'HC_noWIN'		-0.69	'HC_noWIN'		-0.48	'HC_noWIN'
0.33	'HC_noWIN'		-1.21	'HC_noWIN'		-0.82	'HC_noWIN'		-1.05	'HC_noWIN'		-0.04	'HC_noWIN'		-0.39	'HC_noWIN'
-0.3	'HC_noWIN'		-0.48	'HC_noWIN'		-0.19	'HC_noWIN'		-0.93	'HC_noWIN'		-1.21	'HC_noWIN'		-1.12	'HC_noWIN'
-0.45	'HC_noWIN'		-0.35	'HC_noWIN'		-0.47	'HC_noWIN'		-0.7	'HC_noWIN'		-0.47	'HC_noWIN'		-0.21	'HC_noWIN'
-0.14	'HC_noWIN'		-0.62	'HC_noWIN'		-0.45	'HC_noWIN'		-1.37	'HC_noWIN'		-1.02	'HC_noWIN'		-1.02	'HC_noWIN'
-0.34	'HC_noWIN'		-0.63	'HC_noWIN'		-0.18	'HC_noWIN'		-1.26	'HC_noWIN'		-0.7	'HC_noWIN'		-1.09	'HC_noWIN'
-0.45	'HC_noWIN'		-0.74	'HC_noWIN'		-0.15	'HC_noWIN'		-0.71	'HC_noWIN'		-0.02	'HC_noWIN'		0.04	'HC_noWIN'
-0.59	'HC_noWIN'		-0.62	'HC_noWIN'		-0.38	'HC_noWIN'		-0.75	'HC_noWIN'		-0.86	'HC_noWIN'		-0.84	'HC_noWIN'
0.02	'HC_noWIN'		-0.16	'HC_noWIN'		-0.04	'HC_noWIN'		-0.52	'HC_noWIN'		0.1	'HC_noWIN'		0.06	'HC_noWIN'
-0.75	'HC_noWIN'		-0.4	'HC_noWIN'		-0.37	'HC_noWIN'		-1.03	'HC_noWIN'		0.13	'HC_noWIN'		0.15	'HC_noWIN'
0.15	'HC_noWIN'		-0.31	'HC_noWIN'		-0.12	'HC_noWIN'		-1.07	'HC_noWIN'		-0.49	'HC_noWIN'		-0.41	'HC_noWIN'
0.38	'HC_noWIN'		-0.96	'HC_noWIN'		-0.91	'HC_noWIN'		-0.71	'HC_noWIN'		-0.69	'HC_noWIN'		-0.95	'HC_noWIN'
-0.05	'HC_noWIN'		-0.8	'HC_noWIN'		-0.63	'HC_noWIN'		-0.89	'HC_noWIN'		-0.41	'HC_noWIN'		-0.3	'HC_noWIN'
-0.59	'HC_noWIN'		-1.31	'HC_noWIN'		-0.28	'HC_noWIN'		-2.05	'HC_noWIN'		-0.36	'HC_noWIN'		-0.68	'HC_noWIN'
0.05	'HC_noWIN'		-1.07	'HC_noWIN'		-0.24	'HC_noWIN'		-1.21	'HC_noWIN'		-0.74	'HC_noWIN'		-0.7	'HC_noWIN'
-1.03	'HC_noWIN'		-1.53	'HC_noWIN'		-1.01	'HC_noWIN'		-1.48	'HC_noWIN'		-0.7	'HC_noWIN'		-1.06	'HC_noWIN'
-0.21	'HC_noWIN'		-0.29	'HC_noWIN'		-0.44	'HC_noWIN'		-0.42	'HC_noWIN'		-0.65	'HC_noWIN'		-0.36	'HC_noWIN'
-0.65	'HC_noWIN'		-0.85	'HC_noWIN'		-0.46	'HC_noWIN'		-0.81	'HC_noWIN'		0.63	'HC_noWIN'		0.38	'HC_noWIN'
-0.5	'HC_noWIN'		-0.31	'HC_noWIN'		-0.84	'HC_noWIN'		-0.74	'HC_noWIN'		-0.49	'HC_noWIN'		-0.43	'HC_noWIN'
0.06	'HC_noWIN'		-0.25	'HC_noWIN'		-0.02	'HC_noWIN'		-0.02	'HC_noWIN'		0.3	'HC_noWIN'		0.21	'HC_noWIN'
-0.73	'HC_noWIN'		-0.78	'HC_noWIN'		-0.58	'HC_noWIN'		-1.21	'HC_noWIN'		-0.31	'HC_noWIN'		-0.16	'HC_noWIN'
-0.08	'HC_noWIN'		-0.49	'HC_noWIN'		-1.11	'HC_noWIN'		-0.78	'HC_noWIN'		-0.91	'HC_noWIN'		-0.84	'HC_noWIN'
-0.75	'HC_noWIN'		-1.5	'HC_noWIN'		0.54	'HC_noWIN'		-0.75	'HC_noWIN'		-0.44	'HC_noWIN'		-0.65	'HC_noWIN'
-0.32	'HC_noWIN'		-1.13	'HC_noWIN'		-0.19	'HC_noWIN'		-1.15	'HC_noWIN'		-0.83	'HC_noWIN'		-0.42	'HC_noWIN'
-0.03	'HC_noWIN'		-0.16	'HC_noWIN'		0.43	'HC_noWIN'		-0.46	'HC_noWIN'		-0.36	'HC_noWIN'		-0.39	'HC_noWIN'
0.53	'HC_noWIN'		0.1	'HC_noWIN'		0.17	'HC_noWIN'		-0.16	'HC_noWIN'		0.23	'HC_noWIN'		0.47	'HC_noWIN'
0.44	'HC_noWIN'		0.32	'HC_noWIN'		0.16	'HC_noWIN'		-0.29	'HC_noWIN'		0.19	'HC_noWIN'		0.33	'HC_noWIN'
-0.47	'MC_WIN'		-0.72	'MC_WIN'		-0.56	'MC_WIN'		-0.66	'MC_WIN'		-0.43	'MC_WIN'		-0.48	'MC_WIN'
-0.03	'MC_WIN'		-0.44	'MC_WIN'		-0.12	'MC_WIN'		0	'MC_WIN'		0.37	'MC_WIN'		0.63	'MC_WIN'
-0.25	'MC_WIN'		-0.2	'MC_WIN'		-0.77	'MC_WIN'		-0.28	'MC_WIN'		-0.45	'MC_WIN'		-0.23	'MC_WIN'
-0.21	'MC_WIN'		0	'MC_WIN'		-0.64	'MC_WIN'		-0.72	'MC_WIN'		-0.55	'MC_WIN'		-0.49	'MC_WIN'
-0.68	'MC_WIN'		-0.38	'MC_WIN'		-0.68	'MC_WIN'		-0.35	'MC_WIN'		-0.12	'MC_WIN'		-0.17	'MC_WIN'
0.22	'MC_WIN'		-1	'MC_WIN'		-0.66	'MC_WIN'		-0.57	'MC_WIN'		-0.41	'MC_WIN'		-0.3	'MC_WIN'
-0.24	'MC_WIN'		-0.66	'MC_WIN'		-0.54	'MC_WIN'		-0.39	'MC_WIN'		-0.16	'MC_WIN'		0.07	'MC_WIN'
0.38	'MC_WIN'		-1.03	'MC_WIN'		-0.42	'MC_WIN'		-0.67	'MC_WIN'		0.43	'MC_WIN'		0.39	'MC_WIN'
0.59	'MC_WIN'		0.49	'MC_WIN'		-0.35	'MC_WIN'		0.66	'MC_WIN'		0.64	'MC_WIN'		0.32	'MC_WIN'
-0.36	'MC_WIN'		-0.63	'MC_WIN'		-0.21	'MC_WIN'		-0.5	'MC_WIN'		0.01	'MC_WIN'		-0.02	'MC_WIN'
-0.02	'MC_WIN'		-0.65	'MC_WIN'		-0.93	'MC_WIN'		-0.38	'MC_WIN'		0.3	'MC_WIN'		0.38	'MC_WIN'
-0.17	'MC_WIN'		-0.61	'MC_WIN'		-1.06	'MC_WIN'		-0.52	'MC_WIN'		0.44	'MC_WIN'		0.25	'MC_WIN'
-0.13	'MC_WIN'		0.01	'MC_WIN'		-0.41	'MC_WIN'		0.02	'MC_WIN'		0.11	'MC_WIN'		0.13	'MC_WIN'
-0.17	'MC_WIN'		-1.46	'MC_WIN'		-1.15	'MC_WIN'		-0.75	'MC_WIN'		0.14	'MC_WIN'		-0.14	'MC_WIN'
-1.21	'MC_WIN'		-1.41	'MC_WIN'		-0.86	'MC_WIN'		-1.27	'MC_WIN'		-0.82	'MC_WIN'		-0.91	'MC_WIN'
-0.27	'MC_WIN'		-0.09	'MC_WIN'		-0.13	'MC_WIN'		-0.02	'MC_WIN'		0.12	'MC_WIN'		0.17	'MC_WIN'
-0.31	'MC_WIN'		-0.52	'MC_WIN'		-0.4	'MC_WIN'		-1.03	'MC_WIN'		-0.26	'MC_WIN'		-0.14	'MC_WIN'
-0.59	'MC_WIN'		-0.4	'MC_WIN'		-0.44	'MC_WIN'		-0.21	'MC_WIN'		-0.31	'MC_WIN'		-0.44	'MC_WIN'
0	'MC_WIN'		-0.07	'MC_WIN'		0.45	'MC_WIN'		-0.49	'MC_WIN'		0.3	'MC_WIN'		0.45	'MC_WIN'
-0.45	'MC_WIN'		-0.53	'MC_WIN'		-0.35	'MC_WIN'		-0.41	'MC_WIN'		-0.3	'MC_WIN'		-0.55	'MC_WIN'
-0.31	'MC_WIN'		-0.54	'MC_WIN'		-0.53	'MC_WIN'		-0.32	'MC_WIN'		0.14	'MC_WIN'		0.12	'MC_WIN'
-0.54	'MC_WIN'		-0.91	'MC_WIN'		-0.95	'MC_WIN'		-1.67	'MC_WIN'		0.78	'MC_WIN'		0.65	'MC_WIN'
-0.29	'MC_WIN'		-0.79	'MC_WIN'		-0.5	'MC_WIN'		-1.17	'MC_WIN'		-0.06	'MC_WIN'		-0.3	'MC_WIN'
-0.19	'MC_WIN'		-0.67	'MC_WIN'		-0.99	'MC_WIN'		-0.4	'MC_WIN'		-0.14	'MC_WIN'		-0.29	'MC_WIN'
-0.18	'MC_WIN'		-0.58	'MC_WIN'		-0.31	'MC_WIN'		-0.5	'MC_WIN'		0.09	'MC_WIN'		0.08	'MC_WIN'
-0.56	'MC_WIN'		-1.27	'MC_WIN'		-0.58	'MC_WIN'		-1.74	'MC_WIN'		-0.38	'MC_WIN'		-0.34	'MC_WIN'
-0.37	'MC_WIN'		-1.22	'MC_WIN'		-1.01	'MC_WIN'		-0.97	'MC_WIN'		-0.41	'MC_WIN'		-0.19	'MC_WIN'
-0.88	'MC_WIN'		-1.65	'MC_WIN'		-1.12	'MC_WIN'		-1.33	'MC_WIN'		-0.61	'MC_WIN'		-0.89	'MC_WIN'
-0.74	'MC_WIN'		-1.01	'MC_WIN'		-0.73	'MC_WIN'		-0.76	'MC_WIN'		-0.47	'MC_WIN'		-0.4	'MC_WIN'
-0.64	'MC_WIN'		-0.78	'MC_WIN'		-0.51	'MC_WIN'		-0.51	'MC_WIN'		0.46	'MC_WIN'		0.54	'MC_WIN'
0.14	'MC_WIN'		-0.41	'MC_WIN'		-0.79	'MC_WIN'		-0.06	'MC_WIN'		-0.21	'MC_WIN'		-0.06	'MC_WIN'
-0.26	'MC_WIN'		-0.16	'MC_WIN'		0.02	'MC_WIN'		-0.15	'MC_WIN'		0.32	'MC_WIN'		0.34	'MC_WIN'
-0.46	'MC_WIN'		-0.71	'MC_WIN'		-0.12	'MC_WIN'		-0.61	'MC_WIN'		-0.04	'MC_WIN'		0.12	'MC_WIN'
-0.48	'MC_WIN'		-0.49	'MC_WIN'		-1.1	'MC_WIN'		0.02	'MC_WIN'		-0.08	'MC_WIN'		-0.5	'MC_WIN'
-1.34	'MC_WIN'		-2.35	'MC_WIN'		0.13	'MC_WIN'		-1.23	'MC_WIN'		-0.25	'MC_WIN'		-0.36	'MC_WIN'
-0.78	'MC_WIN'		-0.69	'MC_WIN'		-0.7	'MC_WIN'		-0.62	'MC_WIN'		-0.49	'MC_WIN'		-0.37	'MC_WIN'
-0.27	'MC_WIN'		-0.92	'MC_WIN'		-0.14	'MC_WIN'		-0.83	'MC_WIN'		-0.2	'MC_WIN'		0.16	'MC_WIN'
0.55	'MC_WIN'		-0.27	'MC_WIN'		0.06	'MC_WIN'		0.34	'MC_WIN'		0.34	'MC_WIN'		0.3	'MC_WIN'
-0.25	'MC_WIN'		-0.18	'MC_WIN'		-0.5	'MC_WIN'		-0.6	'MC_WIN'		0.15	'MC_WIN'		0.27	'MC_WIN'
-0.32	'MC_noWIN'		-0.7	'MC_noWIN'		-0.37	'MC_noWIN'		-0.61	'MC_noWIN'		-0.28	'MC_noWIN'		-0.23	'MC_noWIN'
0.33	'MC_noWIN'		-0.68	'MC_noWIN'		-0.32	'MC_noWIN'		-0.64	'MC_noWIN'		0.02	'MC_noWIN'		0.04	'MC_noWIN'
-0.33	'MC_noWIN'		-0.55	'MC_noWIN'		-0.64	'MC_noWIN'		-0.5	'MC_noWIN'		-0.43	'MC_noWIN'		-0.38	'MC_noWIN'
-0.47	'MC_noWIN'		-0.32	'MC_noWIN'		-0.41	'MC_noWIN'		-0.71	'MC_noWIN'		-0.33	'MC_noWIN'		-0.56	'MC_noWIN'
-0.82	'MC_noWIN'		-0.49	'MC_noWIN'		-0.78	'MC_noWIN'		-0.47	'MC_noWIN'		-0.4	'MC_noWIN'		-0.6	'MC_noWIN'
-0.18	'MC_noWIN'		-1.21	'MC_noWIN'		-0.84	'MC_noWIN'		-1.08	'MC_noWIN'		-0.69	'MC_noWIN'		-0.73	'MC_noWIN'
-0.19	'MC_noWIN'		-1	'MC_noWIN'		-0.61	'MC_noWIN'		-0.97	'MC_noWIN'		-0.41	'MC_noWIN'		-0.09	'MC_noWIN'
-0.36	'MC_noWIN'		-1.31	'MC_noWIN'		-0.9	'MC_noWIN'		-1.26	'MC_noWIN'		-0.04	'MC_noWIN'		-0.13	'MC_noWIN'
-0.62	'MC_noWIN'		0.23	'MC_noWIN'		-0.65	'MC_noWIN'		-0.6	'MC_noWIN'		-0.12	'MC_noWIN'		-0.34	'MC_noWIN'
-0.74	'MC_noWIN'		-0.63	'MC_noWIN'		-0.31	'MC_noWIN'		-0.92	'MC_noWIN'		-0.68	'MC_noWIN'		-0.67	'MC_noWIN'
-0.87	'MC_noWIN'		-0.84	'MC_noWIN'		-1.05	'MC_noWIN'		-0.84	'MC_noWIN'		-0.39	'MC_noWIN'		-0.02	'MC_noWIN'
-0.29	'MC_noWIN'		-0.36	'MC_noWIN'		-0.47	'MC_noWIN'		-0.63	'MC_noWIN'		0.7	'MC_noWIN'		0.66	'MC_noWIN'
-0.57	'MC_noWIN'		-0.36	'MC_noWIN'		-0.54	'MC_noWIN'		-0.66	'MC_noWIN'		-0.34	'MC_noWIN'		-0.29	'MC_noWIN'
-0.24	'MC_noWIN'		-1.43	'MC_noWIN'		-1.17	'MC_noWIN'		-0.97	'MC_noWIN'		-0.22	'MC_noWIN'		-0.36	'MC_noWIN'
-1.5	'MC_noWIN'		-1.37	'MC_noWIN'		-0.49	'MC_noWIN'		-1.96	'MC_noWIN'		-1.37	'MC_noWIN'		-1.3	'MC_noWIN'
-1	'MC_noWIN'		-0.63	'MC_noWIN'		-0.34	'MC_noWIN'		-1.03	'MC_noWIN'		0	'MC_noWIN'		0.07	'MC_noWIN'
-0.27	'MC_noWIN'		-0.6	'MC_noWIN'		-0.46	'MC_noWIN'		-0.94	'MC_noWIN'		-0.65	'MC_noWIN'		-0.56	'MC_noWIN'
-0.49	'MC_noWIN'		-0.79	'MC_noWIN'		-0.43	'MC_noWIN'		-1.3	'MC_noWIN'		-0.62	'MC_noWIN'		-1	'MC_noWIN'
-0.32	'MC_noWIN'		-0.45	'MC_noWIN'		-0.21	'MC_noWIN'		-1.15	'MC_noWIN'		-0.22	'MC_noWIN'		-0.33	'MC_noWIN'
-0.47	'MC_noWIN'		-0.37	'MC_noWIN'		-0.25	'MC_noWIN'		-0.44	'MC_noWIN'		-0.84	'MC_noWIN'		-1.03	'MC_noWIN'
-0.51	'MC_noWIN'		-0.86	'MC_noWIN'		-0.32	'MC_noWIN'		-0.89	'MC_noWIN'		0.24	'MC_noWIN'		0.26	'MC_noWIN'
-0.51	'MC_noWIN'		-0.74	'MC_noWIN'		-0.52	'MC_noWIN'		-1.22	'MC_noWIN'		0.34	'MC_noWIN'		0.41	'MC_noWIN'
-0.85	'MC_noWIN'		-1.11	'MC_noWIN'		-0.76	'MC_noWIN'		-1.42	'MC_noWIN'		-0.94	'MC_noWIN'		-1.14	'MC_noWIN'
-0.35	'MC_noWIN'		-1.45	'MC_noWIN'		-1.4	'MC_noWIN'		-1.5	'MC_noWIN'		-0.42	'MC_noWIN'		-0.71	'MC_noWIN'
-0.14	'MC_noWIN'		-0.39	'MC_noWIN'		-0.36	'MC_noWIN'		-0.29	'MC_noWIN'		-0.34	'MC_noWIN'		-0.28	'MC_noWIN'
-1.09	'MC_noWIN'		-1.65	'MC_noWIN'		-0.64	'MC_noWIN'		-2.42	'MC_noWIN'		-0.15	'MC_noWIN'		-0.49	'MC_noWIN'
0.22	'MC_noWIN'		-1.46	'MC_noWIN'		-1.35	'MC_noWIN'		-1.37	'MC_noWIN'		0.05	'MC_noWIN'		0.22	'MC_noWIN'
-1.26	'MC_noWIN'		-2.07	'MC_noWIN'		-1.22	'MC_noWIN'		-1.82	'MC_noWIN'		-0.87	'MC_noWIN'		-1.23	'MC_noWIN'
-0.88	'MC_noWIN'		-0.81	'MC_noWIN'		-0.96	'MC_noWIN'		-1.02	'MC_noWIN'		-0.63	'MC_noWIN'		-0.4	'MC_noWIN'
-0.86	'MC_noWIN'		-1.09	'MC_noWIN'		-0.51	'MC_noWIN'		-1.11	'MC_noWIN'		0.16	'MC_noWIN'		0.16	'MC_noWIN'
-1.13	'MC_noWIN'		-0.64	'MC_noWIN'		-1.05	'MC_noWIN'		-1.03	'MC_noWIN'		-0.83	'MC_noWIN'		-0.63	'MC_noWIN'
-0.43	'MC_noWIN'		-0.45	'MC_noWIN'		-0.25	'MC_noWIN'		-0.55	'MC_noWIN'		0.23	'MC_noWIN'		0.08	'MC_noWIN'
-0.55	'MC_noWIN'		-0.72	'MC_noWIN'		-0.41	'MC_noWIN'		-0.65	'MC_noWIN'		-0.66	'MC_noWIN'		-0.32	'MC_noWIN'
-0.38	'MC_noWIN'		-0.6	'MC_noWIN'		-1.35	'MC_noWIN'		-0.63	'MC_noWIN'		-0.91	'MC_noWIN'		-1.17	'MC_noWIN'
-1	'MC_noWIN'		-2.08	'MC_noWIN'		0.02	'MC_noWIN'		-1.09	'MC_noWIN'		-0.36	'MC_noWIN'		-0.57	'MC_noWIN'
-0.15	'MC_noWIN'		-1.17	'MC_noWIN'		-0.45	'MC_noWIN'		-1.52	'MC_noWIN'		-0.51	'MC_noWIN'		-0.73	'MC_noWIN'
-0.24	'MC_noWIN'		-0.64	'MC_noWIN'		-0.31	'MC_noWIN'		-0.75	'MC_noWIN'		-0.34	'MC_noWIN'		-0.17	'MC_noWIN'
0.17	'MC_noWIN'		-0.19	'MC_noWIN'		0.34	'MC_noWIN'		-0.69	'MC_noWIN'		0.1	'MC_noWIN'		0.22	'MC_noWIN'
0.35	'MC_noWIN'		-0.19	'MC_noWIN'		-0.26	'MC_noWIN'		-0.56	'MC_noWIN'		0.28	'MC_noWIN'		0.22	'MC_noWIN'

## Sheet: Figure 5
figure 5a			figure 5b
betas HC:WIN>HC:noWIN	betas HC:WIN>MC:WIN		betas_proud	betas_happy
0.2545	0.5778		0.0445842	0.0236932
0.1809	-0.2243		0.0208489	0.0108465
-0.1004	-0.0109		0.0525148	0.0043288
0.2064	0.3804		0.000828213	0.00895143
-0.035	0.2459		-0.00432484	-0.00891519
0.3931	0.0182		0.0103979	-0.00144585
0.3102	-0.0399		0.00564792	0.0128884
0.2953	0.0068		0.0162682	0.0141027
0.8409	-0.3419		0.0524207	0.0172609
0.7896	0.1482		0.00781404	0.0138171
-0.0392	0.2171		0.000550972	-0.00116523
0.2454	0.2823		0.00582806	0.000128706
0.2478	-0.0352		0.0212728	0.0294855
-0.0515	-0.1395		0.0168397	0.0256139
0.0567	0.8651		0.0290934	-0.0243732
0.3125	-0.2411		0.0424669	0.0425783
0.1071	-0.0978		0.00795238	4.22811e-05
0.5788	0.0794		0.0350735	0.0318064
0.1213	-0.3995		0.0142193	0.00113632
0.772	0.3395		0.0234322	0.0131
-0.1134	0.1116		0.0155069	0.00560184
0.4007	0.7605		0.0285002	0.027349
0.1229	0.4488		0.00758186	0.0207542
0.3343	0.2461		0.0308311	0.00340417
0.4426	0.0885		0.0211418	0.018524
1.2981	1.0805		-0.00680174	0.0312715
-0.1035	-0.1736		-0.00528673	0.00824374
-0.1153	-0.2691		-0.00838559	0.00363581
-0.6277	-0.0007		-0.0118401	0.00693659
0.6483	0.3494		0.00728782	0.00656703
0.3963	0.1811		0.0124799	0.0152211
-0.1312	0.0102		0.00567085	0.00398971
0.7002	0.3722		0.00858297	0.00398014
0.2437	0.0953		-0.0058617	0.0101972
0.6949	1.2121		-0.00311795	-0.0098707
0.094	0.0886		0.0074745	-0.00412863
-0.3886	0.0361		-0.0169043	0.0071154
-0.3444	-0.4377		0.00469121	0.000775501
0.3649	0.9422		0.0169797	0.00179228

## Sheet: Figure 6
pride response	happiness response	left AG	dmPFC	precuneus
45.2479	5.16529	0.1455	0.2078	-0.0284
11.3866	1.14784	0.0241	0.1164	0.2053
6.97888	0.964187	0.3491	0.247	0.3262
20.0413	15.45	0.5687	0.11	0.7956
43.1038	4.06336	0.3677	0.4693	0.2232
17.8145	3.26905	0.0637	-0.3514	-0.2155
0.895317	2.17631	0.0215	0.3641	0.2473
22.3416	15.4959	0.3205	0.7983	0.2038
63.8659	19.0083	0.6004	0.2165	0.3275
12.0523	9.77961	0.0492	0.0069	0.1839
0.321396	1.85491	0.0502	0.0236	0.0975
5.44077	7.48852	0.2787	0.0045	-0.1283
28.5354	16.1157	0.067	0.0488	-0.0601
-1.17539	4.42149	-0.1298	0.2496	-0.1354
2.12121	3.52158	0.0371	-0.0313	0.2886
38.2691	1.21671	0.144	0.1303	0.2552
20.4775	9.59596	0.3442	0.1074	0.274
5.77594	11.0193	0.1567	0.1684	-0.1356
17.7227	10.6336	-0.128	0.1562	-0.2579
7.61708	7.05234	0.1757	-0.0617	-0.0707
22.7135	-1.97429	0.6066	0.6598	1.1267
-5.00459	5.89532	-0.0991	-0.2387	-0.1327
21.933	-1.98806	-0.0107	0.3068	0.6446
7.43802	2.64004	-0.2375	-0.1038	0.4573
-7.94307	-3.58127	0.3018	-0.1087	0.22
6.21212	3.96924	0.4578	0.5762	0.3269
18.1129	16.1157	0.1695	0.0521	0.3428
-0.661157	11.7539	0.1988	0.2601	0.3086
7.27732	2.57117	0.3475	0.1659	0.2593
8.19559	4.20569	-0.0285	-0.2449	-0.2265
30.5556	11.0422	0.3997	0.4221	0.5701
5.18825	2.33701	0.0159	0.307	-0.0203
-1.40955	4.97245	0.073	0.3301	0.2806
54.4927	49.1965	0.1588	0.1562	0.3876
0.734619	19.0725	-0.0995	0.1112	-0.1942
11.5473	1.0101	0.1138	0.2564	0.2531
29.0634	11.5932	-0.0076	0.1519	-0.0479
9.66483	4.63728	0.2638	0.2627	0.1254

## Sheet: Figure 7
figure 7 Top left and Top middle						figure 7 Top right (beta0 and beta1 define logistic functions plotted in figure)				figure 7 bottom
subjectID	proud_HCWIN	proud_HCnoWIN	proud_MCWIN	proud_MCnoWIN		beta0	beta1	p_chooseHC_HCequalsMC		pride_response	p_choose_HC_eq_offers	monetary_value_of_control	point_of_equivalence
2	62.6309	21.7631	43.4022	42.0937		-7.29508	-22.4096	0.999322		39.5592	0.999322	0.32	-0.325533
7	64.8607	47.9645	59.9174	52.2651		-2.95459	-14.372	0.95048		9.24395	0.95048	0.195	-0.205579
8	20.3092	3.74656	18.4573	5.34435		-3.14962	-14.1574	0.958894		3.44965	0.958894	0.21	-0.222472
9	61.584	5.44077	54.6832	18.6088		-7.24938	-11.0427	0.99929		20.0689	0.99929	0.24	-0.656486
10	81.9146	11.9972	53.168	8.19559		-3.92728	-25.2072	0.980683		24.9449	0.980683	0.15	-0.1558
11	50.0275	12.3554	30.8264	0.936639		-2.84679	-13.6703	0.945152		7.78237	0.945152	0.235	-0.208246
12	84.4904	22.2865	61.6804	34.4965		-3.21255	-3.17738	0.961304		35.0199	0.961304	0.345	-1.01107
14	79.1322	30.73	60.3581	33.0119		-1.52429	-4.31064	0.821169		21.056	0.821169	0.24	-0.353611
15	58.2492	41.3912	37.259	27.9201		-4.18559	-6.53819	0.985015		7.51913	0.985015	0.47	-0.640175
16	83.4573	20.427	60.4377	31.0223		-16.9897	-60.1234	1		33.6149	1	0.29	-0.282581
17	64.524	41.0468	63.0579	37.0661		-0.784872	-2.04164	0.686729		-2.51454	0.686729	0.235	-0.384432
22	67.3554	43.4956	45.6688	51.8871		-13.9274	-20.352	0.999999		30.0781	0.999999	0.465	-0.684325
23	48.1129	0	0	0		-4.64544	-103.835	0.990486		48.1129	0.990486	0.035	-0.0447388
24	69.5592	20.6198	62.3691	28.4573		-9.77973	-54.1826	0.999943		15.0275	0.999943	0.22	-0.180496
25	76.7906	20.9979	25.2678	19.0236		1.26842	-44.6162	0.219527		49.5485	0.219527	-0.035	0.0284297
26	56.6529	28.8017	49.1322	27.5999		-2.714	-4.00632	0.937848		6.31887	0.937848	0.44	-0.677429
27	71.5152	37.0661	55.4683	35.828		-4.92127	-11.497	0.992763		14.8087	0.992763	0.355	-0.428048
29	72.686	67.7824	72.4212	66.6973		-0.718112	-2.29742	0.672191		-0.820324	0.672191	0.13	-0.312573
30	52.5069	42.5207	52.5895	42.4656		-1.33585	-9.55064	0.791806		-0.137741	0.791806	0.16	-0.13987
31	68.4114	40.4545	52.741	48.8843		-4.15519	-43.8998	0.984559		24.1001	0.984559	0.12	-0.0946516
40	67.2727	30.7622	55.4484	17.2023		-2.50855	-10.5215	0.924739		-1.73554	0.924739	0.23	-0.238421
41	60.2755	40.4193	52.8375	33.9455		-3.13403	-13.1493	0.958275		0.964187	0.958275	0.25	-0.238343
42	64.7383	19.4353	49.4796	40.854		-1.40356	-8.52827	0.802748		36.6774	0.802748	0.185	-0.164577
43	52.8512	45.1928	51.6529	46.832		-0.241572	-0.454472	0.560101		2.83747	0.560101	0.02	-0.531545
44	4.59137	0	0	0.0964187		-2.16944	-7.46301	0.897471		4.68779	0.897471	0.32	-0.290692
45	53.5537	49.6327	51.0254	49.9862		3.06845	-9.89845	0.0444274		2.88185	0.0444274	-0.3	0.309993
46	22.7273	10.3994	12.7135	8.41598		-2.69219	-10.4469	0.936564		8.0303	0.936564	0.25	-0.257701
47	56.3208	38.7603	53.2507	39.3327		-7.15462	-16.489	0.999219		3.64249	0.999219	0.39	-0.433904
48	24.2975	8.15427	19.0634	10.5234		-4.96668	-12.1589	0.993082		7.60331	0.993082	0.395	-0.408482
49	70.2204	42.6997	63.3609	43.595		-1.27198	-7.46891	0.781082		7.75482	0.781082	0.19	-0.170303
50	67.989	42.9063	61.9972	46.2121		-8.71624	-23.6706	0.999836		9.29752	0.999836	0.33	-0.368231
51	59.3802	40.7163	50.854	49.6556		-4.97585	-9.33944	0.993145		17.4656	0.993145	0.345	-0.532778
52	78.5675	36.0422	62.9339	46.5412		-8.11849	-19.5311	0.999702		26.1325	0.999702	0.43	-0.41567
53	74.7796	43.9256	59.5455	50.0964		-9.43753	-10.7218	0.99992		21.405	0.99992	0.24	-0.88022
54	54.1185	46.0606	51.2703	50		-1.32889	-2.16539	0.790657		6.78757	0.790657	0.335	-0.613695
55	70.4683	41.8886	62.6722	41.5702		-1.68317	-6.18847	0.843324		7.47781	0.843324	0.3	-0.271985
56	70.5647	43.9532	62.3416	36.6544		-0.444367	-3.37931	0.609299		0.924395	0.609299	0.15	-0.131496
57	69.5455	23.595	68.292	22.3753		0.988229	-23.589	0.271262		0.03367	0.271262	-0.04	0.0418936
58	60.3994	30.7576	60.124	29.6832		-2.61077	-10.1897	0.931551		-0.798898	0.931551	0.22	-0.256215
59	57.6217	42.9752	56.8044	43.5675		0.191592	-1.18887	0.452248		1.40955	0.452248	-0.2	0.161155
60	81.2534	17.8788	74.1353	16.9972		-0.55149	-1.42587	0.634481		6.23661	0.634481	-0.015	-0.386775
61	55.1377	45.1025	53.8843	42.1488		-4.04526	-52.6524	0.982796		-1.70034	0.982796	0.07	-0.0768294
62	72.135	36.7355	68.3884	31.5978		-0.742495	-0.765462	0.677541		-1.39118	0.677541	0.085	-0.969995
64	71.2121	9.31129	66.5978	8.03489		-2.69401	-20.3477	0.936672		3.33792	0.936672	0.14	-0.132399
65	89.7934	18.9394	58.2128	42.6232		-3.62374	-7.4992	0.974011		55.2644	0.974011	0.43	-0.483217
66	77.2865	31.8871	1.19835	0.564738		9.52025	-53.1469	7.33462e-05		44.7658	7.33462e-05	-0.15	0.179131
67	64.5592	33.1956	62.1977	40.1928		-6.63515	-8.48636	0.998688		9.35874	0.998688	0.235	-0.781861
68	88.6364	32.8375	11.9697	45.6994		-5.10801	-3.6917	0.993988		89.5286	0.993988	0.28	-1.38365
69	45.8815	24.2837	45.5647	31.2259		-2.96495	-27.7381	0.950965		7.25895	0.950965	0.13	-0.106891
70	46.5289	0.0964187	12.9752	0		-4.11387	-6.71261	0.983918		33.4573	0.983918	0.38	-0.612856

## Sheet: Figure 8
whichStudy	prideResponse	controlDiff
1	36.5455	37.5
1	27.6705	75
1	14.763	37.5
1	6.08041	75
1	16.8153	75
1	9.90223	62.5
1	18.1245	12.5
1	7.54471	37.5
1	5.39347	50
1	14.1667	100
1	40.9655	75
1	13.6245	-12.5
1	10.2273	37.5
1	6.23407	75
1	-0.479544	62.5
1	6.9438	50
1	49.4215	50
1	10.1749	62.5
1	7.10262	50
1	5.54326	37.5
1	17.5219	75
1	36.9691	62.5
1	46.6471	37.5
1	56.7173	62.5
1	27.2692	75
1	49.2932	25
1	1.69461	75
1	11.6784	37.5
1	0.739351	0
1	10.8709	75
1	18.1528	50
1	41.8176	75
1	21.833	87.5
1	1.49173	25
1	3.41941	25
1	19.753	75
1	11.5095	62.5
1	-0.170467	50
1	2.75123	50
1	14.108	25
2	45.2479	75
2	11.3866	75
2	6.97888	25
2	-4.38476	50
2	20.0413	37.5
2	43.1038	37.5
2	17.8145	62.5
2	0.895317	0
2	22.3416	75
2	63.8659	75
2	12.0523	62.5
2	0.321396	50
2	5.44077	25
2	28.5354	50
2	-1.17539	-75
2	2.12121	50
2	38.2691	50
2	20.4775	25
2	5.77594	25
2	17.7227	37.5
2	7.61708	37.5
2	22.7135	50
2	-5.00459	12.5
2	21.933	37.5
2	7.43802	25
2	-7.94307	62.5
2	6.21212	50
2	18.1129	62.5
2	-0.661157	50
2	7.27732	50
2	8.19559	25
2	30.5556	37.5
2	5.18825	75
2	-1.40955	37.5
2	54.4927	50
2	0.734619	0
2	11.5473	50
2	29.0634	50
2	9.66483	37.5
3	39.5592	81.4738
3	9.24395	21.4876
3	3.44965	61.0882
3	20.0689	14.0496
3	24.9449	44.9036
3	7.78237	56.6804
3	35.0199	57.5069
3	21.056	64.876
3	7.51913	58.4711
3	33.6149	85.0551
3	-2.51454	44.3526
3	30.0781	80.9229
3	48.1129	41.2534
3	15.0275	72.314
3	49.5485	42.011
3	6.31887	31.3361
3	14.8087	-11.4325
3	-0.820324	56.1295
3	-0.137741	6.06061
3	24.1001	57.1625
3	-1.73554	60.6749
3	0.964187	34.2287
3	36.6774	71.5565
3	2.83747	22.3829
3	4.68779	-2.82369
3	2.88185	66.6667
3	8.0303	71.0744
3	3.64249	78.2369
3	7.60331	3.30579
3	7.75482	65.0826
3	9.29752	51.584
3	17.4656	38.9118
3	26.1325	27.9614
3	21.405	60.3306
3	6.78757	80.7163
3	7.47781	16.3912
3	0.924395	33.6777
3	0.03367	67.0799
3	-0.798898	59.7796
3	1.40955	-7.7135
3	6.23661	-20.5923
3	-1.70034	35.9504
3	-1.39118	64.3251
3	3.33792	16.3223
3	55.2644	94.5592
3	44.7658	1.58402
3	9.35874	67.562
3	89.5286	71.832
3	7.25895	22.6584
3	33.4573	80.9229

## Sheet: Figure S1
betas CUE left VS	betas CUE right VS
1.42508	0.580083
0.68423	1.25119
-0.0461114	0.0840561
0.649878	0.009408
0.463937	0.376432
0.0642725	0.433014
1.32432	0.500181
1.52671	1.36007
1.09658	0.562174
1.15817	2.33688
1.28975	1.18058
1.61424	0.573874
0.119662	0.449477
1.24816	1.28061
-0.0012412	0.464151
-0.665811	-0.384009
1.88981	1.65422
1.89872	1.06657
-0.493335	-0.211909
0.625598	0.718263
0.244284	1.02216
0.124201	0.0177719
-0.646308	-0.505678
1.83135	1.88914
-0.025751	0.0335999
-0.73675	-0.867624
0.493335	0.7315
1.29628	1.81088
1.1295	0.249928
-0.360457	0.688417
0.54291	-0.0114975
-0.113125	-0.344464
1.62312	0.794663
0.925411	0.919333
0.31162	0.21777
1.6321	1.68365
0.293657	0.311664
-0.669313	0.0291625
0.599503	1.09083

## Sheet: Supplementary Table 2
subjectID	proud_LC_noWIN	proud_LC_WIN	proud_MC_noWIN	proud_MC_WIN	proud_HC_noWIN	proud_HC_WIN	happy_LC_noWIN	happy_LC_WIN	happy_MC_noWIN	happy_MC_WIN	happy_HC_noWIN	happy_HC_WIN
9	16.2128	40.4538	4.77867	42.4413	7.06031	74.5576	1.23631	47.59	2.16298	58.9828	0.505598	77.8982
10	7.99687	12.9108	7.54304	36.2441	8.88665	53.3646	5.88419	62.0054	4.50704	75.1956	7.54527	73.8811
11	34.6948	33.5681	29.9374	35.9781	27.3139	44.5339	27.5274	45.9781	28.3099	47.7934	24.5473	47.116
12	14.1348	57.9343	14.1348	56.4386	12.2607	61.3928	12.7934	78.2942	17.9242	68.1254	14.879	79.7966
13	49.5618	54.0219	55.759	56.4476	49.4053	68.795	31.2676	66.7293	34.1002	58.7167	24.6166	74.8826
14	1.76959	2.49832	0.55332	4.1471	0.268276	12.3318	0.216685	20.2213	0.318578	22.5039	0.167673	33.5681
15	47.856	53.0155	47.8873	53.662	40.2918	63.8833	48.9671	51.7154	47.5442	52.2848	33.937	71.0429
16	26.7606	24.554	22.116	30.6886	27.3474	38.0751	25.0391	43.3177	25.721	41.8153	30.8182	39.2019
17	12.1283	79.8905	15.56	79.5149	9.62441	80.8764	10.4069	76.651	9.85915	76.8545	9.09233	76.3537
18	1.25755	21.6745	1.64319	25.4617	0.871898	37.1563	0.452716	44.0219	0.109546	47.7934	0.217975	52.5654
22	44.7261	45.2739	39.8748	52.4016	21.4956	68.9984	40.4069	60.7825	30.8294	65.0957	12.7599	77.9499
23	0.603622	73.3177	1.55936	76.6264	0.888665	88.4038	0.0670691	88.8419	0.0167673	90.4594	0.234742	93.0203
24	15.3485	25.9468	13.2238	19.6848	13.2461	32.0031	14.4095	28.9515	11.0016	25.4695	13.833	37.0579
26	3.66197	6.25978	5.11737	8.29421	3.7894	12.9108	11.0016	41.8936	10.3599	56.698	8.2998	57.3239
27	0.516432	1.01721	0.86072	1.4867	0.335345	0.419182	0.688576	29.5775	1.87793	32.7387	0.0335345	28.5211
28	49.8435	50.5701	48.8263	54.7129	46.7136	56.964	47.8091	53.1858	48.4651	57.6381	44.45	57.23
29	38.4038	49.7496	36.4017	60.4538	17.5587	84.6792	3.81847	89.6244	7.07579	93.349	2.58216	91.1268
31	7.61234	9.89828	6.97518	7.17639	2.74983	14.1683	9.23877	13.439	4.5607	9.74178	2.43125	19.2153
32	1.92488	7.85603	1.72144	8.5133	1.47552	14.9396	14.9922	49.687	13.3177	51.518	14.9229	49.9832
33	0.109546	1.4867	0.486251	3.20255	0.266041	7.85603	0.719875	9.70266	2.24681	19.1147	0.813772	17.0266
35	45.7277	44.9765	44.2824	51.4085	36.0605	56.7698	32.2222	61.831	30.4326	60.3286	36.0088	59.1898
36	0.343084	2.723	0.670691	6.32126	0.402414	41.3868	0.180571	28.0125	0.0335345	24.279	0	40.809
37	21.1771	31.2363	4.99665	61.0485	16.7136	96.4163	0.117371	95.5086	0.536553	98.4194	0.829421	99.1706
38	35.7478	50.1721	33.5524	54.3975	25.0078	99.3598	17.9242	85.1956	17.9343	89.0297	14.7261	98.1861
39	19.0297	17.277	20.266	19.4366	14.554	40.5321	22.0501	44.1941	23.5681	42.8326	19.3494	49.0454
40	0.0156495	0.402414	0.688576	0.234742	0.0361141	49.2958	0.0156495	45.3052	0.532081	45.6964	0.0722282	48.7928
41	0.453834	0.719875	0.301811	2.34742	0.352113	3.20255	0.406886	8.07512	1.00604	10.2191	0.335345	10.2951
43	0.156495	9.07668	0.234742	13.8185	0.0156495	22.946	0.0469484	24.3505	0.0670691	27.4022	0.109546	27.3474
44	0.266041	1.00156	0.438185	0.0167673	1.08987	1.98628	77.3083	84.0845	79.0767	81.7404	75.1174	87.8115
46	9.59311	9.24883	8.84194	9.82562	7.01095	18.2015	13.6933	21.5023	13.9593	23.0885	14.7887	27.3926
47	31.556	33.9034	34.9933	40.6103	31.0172	53.1522	29.8793	50.2012	31.0195	57.4178	19.8592	72.6023
48	1.17371	1.37715	0.782473	2.34742	1.11111	43.8129	1.3302	40.2504	1.17371	39.8122	0.485133	63.8162
49	1.56495	3.60496	1.87793	3.03599	0.902853	24.3349	0.312989	14.8558	0.375587	14.6792	0.252799	26.8232
50	1.28326	1.77733	1.34138	3.20255	1.27431	3.94366	1.2989	11.9383	1.42522	15.2918	1.17371	19.6088
51	0.250391	0.250391	0.625978	0.704225	0.391236	3.84977	0	3.80282	0	5.35211	0	12.9264
52	0.156495	15.9468	0.0469484	26.1905	0	40.7199	0.140845	47.7621	0.0469484	58.2663	0.0156495	62.0188
53	31.7804	43.036	28.6541	41.7684	24.8659	48.5603	45.4135	60.6103	45.3521	58.0282	36.67	60.0313
54	72.2502	78.5446	73.3736	76.9282	73.2897	78.0438	62.8437	76.651	61.2508	77.2971	65.493	71.1581
55	1.50626	1.29108	1.20724	2.09703	1.4554	4.54393	14.3975	16.3146	13.548	17.1049	13.6776	18.9805
56	1.27431	0.985915	0.704225	0.938967	0.422535	14.5037	1.00604	39.2488	0.359937	40.3599	0.266041	56.3883

[truncated: 10 more sheets: Supplementary Table 3, Supplementary Table 4, Supplementary Table 5, Supplementary Table 6, Supplementary Table 7, Supplementary Table 9, Supplementary Table 10, Supplementary Table 11, Supplementary Table 12, Supplementary Table 13]
